# Supplementary material for: Sweet potato viromes in eight different geographical regions in Korea and two different cultivars
Source: Sci Rep. 2020 Feb 13;10:2588. doi: 10.1038/s41598-020-59518-x (PMC7018812; doi:10.1038/s41598-020-59518-x)
Supplement: Supplementary file 2 — Table S1. [file 41598_2020_59518_MOESM2_ESM.xlsx]

## Sheet: Table S1
Table S1. Sequence identity of individual open reading frames (ORFs) for two novel viruses, SPVE and SPVF, with known viral sequences.
In order to determine novel viral species, we examined sequence identities of two novel viruses.
For that, each ORF protein was subjected to BLASTP search against NCBI NR database.
Individual viral ORF and its highly homologous viral sequence were subjected to Clustal Omega (https://www.ebi.ac.uk/Tools/msa/clustalo/) for the calculation of sequence identity.
Species demarcations criteria for potyvirus genus complete ORF are <76% nucleotide identity and <82% amino acid identity.
Species demarcation for carlavirus is 72% nt identity (or 80% aa identity) between their respective CP or polymerase genes.
Virus	Virus genus	ORF	Size	Sequence identity	Accession No.	Virus name	Isolate	Host	Country
SPVE	Potyvirus	polyprotein	3519 aa	0.796	QFZ79313.1	Sweet potato virus C	min-17-1	Ipomoea batatas	China
SPVE	Potyvirus	Complete nucleotide	10890 nt	0.7388	KT069223.1	Sweet potato virus C	ECK17	sweet potato	South Africa
SPVF	Carlavirus	RdRp	2090 aa	0.7841	AMR69108.1	Sweet potato chlorotic fleck virus	AusCan	Ipomoea setosa	Australia
SPVF	Carlavirus	TGB1	240 aa	0.775	AMR69109.1	Sweet potato chlorotic fleck virus	AusCan	Ipomoea setosa	Australia
SPVF	Carlavirus	TGB2	108 aa	0.9074	AWO72979.1	Sweet potato chlorotic fleck virus	SRF109a_SPCFV	sweet potato	Kenya
SPVF	Carlavirus	TGB3	67 aa	0.6418	AWO72980.1	Sweet potato chlorotic fleck virus	SRF109a_SPCFV	sweet potato	Kenya
SPVF	Carlavirus	CP	370 aa	0.8189	AMQ09634.1	Sweet potato chlorotic fleck virus	ARU91	Ipomoea batatas	Uganda
SPVF	Carlavirus	NABP	133 aa	0.8195	AMR69113.1	Sweet potato chlorotic fleck virus	AusCan	Ipomoea setosa	Australia
