# Supplementary material for: Sweet potato viromes in eight different geographical regions in Korea and two different cultivars
Source: Sci Rep. 2020 Feb 13;10:2588. doi: 10.1038/s41598-020-59518-x (PMC7018812; doi:10.1038/s41598-020-59518-x)
Supplement: Supplementary file 3 — Table S2. [file 41598_2020_59518_MOESM3_ESM.xlsx]

## Sheet: Table S2
Table S2. Complete or nearly complete viral genome sequences were used for phylogenetic analyses in this study.
Name of each virus genome, isolate name, and size of genome were indicated. “not_full_seq” indicates incomplete virus genome sequence. Missing sequences were indicated with “N”.
>SPVG_YJ_10770
NNNNNNNNNNNNNNNNNNNNNNNNNNAGAACATCACAAATTTTTGAGCTTTTATTTACTGCAATCTATTTTCAAAATCAACATTTTGAAGCTTTTACATAATTGATAAGAAATGGCGTGTTTGGCGAATGGAAACGTTGCAGGCAAGAAAAAGAAGATGACATGGAAGGAGTGCTGCAACAAGTGGGGAAGAGCTGCCATGGAGCAGCAACAAGGAAGCAGGGGACCTTACACTATCGAAGTGGGAAAGGACCAACTGGCGGCGAATATATTCGCCTTCATACCTAACACTGAGTGGCATAAATATTATGTCGCTAGAATTGGGCTGTCATCTGAAGCCCTAAAACTCAAGTATGCCATAACCTTCGGTGAGGTATACGAGTTTGACAGCGCCTTCAAC…
>SPVG_IS_10785
ACACAACACAACAAAGAACATTTCAGACTTTTAAGCTTTAATTTACTACAGATCACTTTGGTCAACAACATCTTTGAACTCGACAACATTATTCACGAAATGGCAAGCATAATGAGTGGAACCGTTGCAAGCAGGAAGAAGAAGATGACGTGGAAAGAATGCTGCAATAAGTGGGGGAGAGCTGCAATGGAACAACAGCAAGGGAACAAGGGTTCCTACACCATCGAAGTAGGAAGAGATCAACTGGCGGCGAATATATTCGCCTTCATCCCCAATACTGAATGGCATAAGTACTACATTGCAAGAATTGGGCTGTCATCTGAAGCTCTAAAGCTGAAGTACGCCATAACTTTTGGCGAGGTGTACGAATATGACAGCGCTTTTAATCGCTGCCCTGAA…
>SPVE_YJ-B_5879_not_full_seq
CCTGGAACAAAAGCCATCATTCAGCCCAGCTAGGCAAAGGTTCAAGTGGTCTGGTGCTGAATCCAGACAAACTGGTAGGGCCAAGAGGTCATGCACCCAAGGGACTCTTCGTGGTACGTGGGGCTTTGAAAGGAGTGGTTTACGACGCACGGATGCGGCTTGGTAGATCCGTGCTACCATACATTGAGCAGTTCAGCACGACAATGGAAAGATTCACCAAAGGATTTGATGAGAGATTCAAGCAGTTAAGGCAAACTGACAATGATCATGTGTGTGAATCAACATACGACGCAGAGCAAGCCGGGTCTGTGGCTGCCATTGTACACCACATGATCTTACCTATGAATAGAACAACATGTAAATATTGTTCAAATAAAATAGATGATATGAGTAGGGATG…
>SPVE_GS_10890
ACATGGGAATAACACAACACAATACAACACAACAAAAATCAAAGCATTCAAAATTTTCAAGCATTTTACTGTTTTCAAGCAATTTAAAAGCGACAAAAATTTTCTTGTTTTCATTTACATTTCCGTTTTGACATGGCTACCACCATTGCATCTGCAAAGCCGGCTGGTAAGCGAAAGCTTACATGGAAAGAGTGCTGCAACAAGTGGGGACAAGCTGCAATGGAGCAGCAAAAGGCATCACAGCCCACCAAGCACATGGAACTGAAGCGCGACCATCTGGCCGCGTATATTTTCGCATTCGTGCCAGACACTGAATGGCACAAGTACTATTATGGTAACCGTGGTGGGCCTTCTGTTATGCTCGCACAACTCCATGACGCCATTCACTATGGTGAAAAA…
>SPVD_IC_8697_not_full_seq
AACTTGTATAAATAGGTTTGTTACTAGTCAAGATAAGAATAGGTATTTCGGCTGGAGAACGGCTAAGTGTACCGTTGCTGAGGTAGGAAGCACTGTTGCAAATTCTCCCAGTCTAGTAGGGTTGGTGCCCCAAGTCTTGAGTCAGCGTGCGAGGAATATTTTCTTACATGATGAGATACACTACTGGAGCCGCAGAGAGCTCATTACTTTTCTAGAAGTGGCGAAGCCAGAAAGGTTACTAGCAACTCTCATATTCCCACCAGAAATCTTGGCAGGTTCAAAAGTGAGTTTAAATCGGTGGTGTTACGAGTATGAGATTAGGGAGTGTGGTAGAAGTGGGGCAAATGGCATGCTCAATTTCCGGGCGGCTTACCGCGGTGACAGTGGAAAAACCCTGTT…
>SPVD_GS_9122
TCTTCCGATCTGAAAAACAGCACAGAGCAATAAGAAACAATCCAGAAAGATTTAAAACAACCAAGTCATTCTGCAATGTCTCTTACATTTCGCTCTCCTGCTGAAGAGGCTTTATCCTCGTTCTCATCCGTTGAACAATCCCAAATAACTCGTAAAGCTCTTGCCACATTCATAGGTATAGAAGAAAGGGATCATACTTTCTTCAACTATGCAGTCAAGACTCATGCGAAGGAACGTTTAACGAATGCTGGGATATACCTCTCGCCCGTCTCACCCATACCTCATTCCCATCCTGTATGTAAAATTTTAGAAAATTATATGCTGTACAAAGTATTGCCGAGTGTTATTGATAATAGCTTTTTCTTTGTTGGCATTAAAGATAATAAGTTTACTGCATTT…
>SPVC_YJ-H_10418_not_full_Seq
AACACAACACAACACAACACAACTCAAACAAGCTTTCTTTGCATTTGATTTCACAACTTTTCAAAGTCGAACACTCTCACTTTAAGCTTTCTAGATCATTTGTCTTTTGTCTACTTTAAGGAAAATCCAAAAATATTTCTGTTTCAATAGTATGGCATCTGCCACCGTGTCTGCGAAGCCAGCTGGTAAGCGCAAGCTTACATGGAAAGAATGTTGCAACAAATGGGGTAAGGCTGCAATGGAACAGCAGCAAGCTACGTACCCAAGGCGAAAGGTTGAACTGAGTCGCAACCAACTGGCTGCGAATATTTTCGCGTTCGTGCCAGAAACTGAGTGGCACAAATACTACTTCGGCAACCGTGGAGGTCCATCTCCACAGCTAGAAGTGCTCTCCAACGC…
>SPVC_YJ-B_10217_not_full_Seq
AACACAACACAACACAACACAACTCAAACAAGCTTTCTTTGCATTTGATTTCACAACTTTTCAAAGTCGAACACTCTCACTTTAAGCTTTTTAGATCGTTTGTCTTTTGTCTACTTTAAGGAAAATCCAAAAATATTTCTGTTTCAATAGTATGGCATCTGCCACCGTATCTGTGAAGCCAGCTGGTAAGCGCAAGCTTACATGGAAAGAATGTTGCAACAAATGGGGTAAGGCTGCAATGGAACAGCAGCAAGCTACGTACCCAAGGCGAAAGGTTGAACTGAGTCGCAACCAACTGGCTGCGAATATTTTCGCGTTCGTGCCAGAAACTGAGTGGCACAAATACTACTTCGGTAACCGTGGAGGTCCATCTCCACAGCTAGAAGTGCTCTCCAACGC…
>SPVC_YJ_8829_not_full_seq
NNNNNNNNNNNNNNNNNNNNNNNNNNNNNNNNNNNNNNNNNNNNNNNNNNNNNNNNNNNNNNNNNNNNNNNNNNNNNNNNNNNNNNNNNNNNNNNNNNNNNNNNNNNNNNNNNNNNNNNNNNNNNNNNNNNNNNNNNNNNNNNNNNNNNNNNNNNNNNNNNNNNNNNNNNNNNNNNNNNNNNNNNNNNNNNNNNNNNNNNNNNNNNNNNNNNNNNNNNNNNNNNNNNNNNNNNNNNNNNNNNNNNNNNNNNNNNNNNNNNNNCCAAGGCGAAAGGTCGAACTGAGTCGCAACCAACTAGCTGCGAATATTTTCGCTTTCGTGCCAGAAACTGAGTGGCACAAATACTACTTCGGTAACCGTGGAGGTCCATCTCCACAACTAGAAGTGCTTTCCAACGC…
>SPVC_IS_10796
NNNNNNNNNNNACACAACACAACTCAAACAAGCTTTCTTTGCATTTGATTTCACAACTTTTCAAAGTCAAACACTCTCACTTTAAGCTTTTTAGATCGTTTGTCTTTTGTCTACTTTAAGGAAAATCCAAAAATATTTCTGTTTCAATAGTATGGCATCTGCCACCGTATCTGTGAAGCCAGCTGGTAAGCGCAAGCTTACATGGAAAGAATGTTGCAATAAATGGGGTAAGGCTGCAATGGAACAGCAGCAAGCTGCGTACCCAAGGCGAAAGGTTGAATTGAGTCGCAACCAACTGGCTGCGAATATTTTCGCGTTCGTGCCAGAAACTGAGTGGCACAAATACTACTTCGGTAACCGTGGAGGTCCATCTCCACAGTTAGAAGTGCTCTCCAACGC…
>SPVC_IC_10798
AAAACAACACAACACAACACAACTCAAACAAGCTTTCTTTGCATTTGATTTCACAACTTTTCAAAGTCGAACACTCTCACTTTAAGCTTTTTAGATCGTTTGTCTTTTGTCTACTTTAAGGAAAATCCAAAAATATTTCTGTTTCAATAGTATGGCATCTGCCACCGTATCTGTGAAGCCAGCTGGTAAGCGCAAGCTTACATGGAAAGAATGTTGCAATAAATGGGGTAAGGCTGCAATGGAACAGCAGCAAGCTGCGTACCCAAGGCGAAAGGTTGAATTGAGTCGCAACCAACTGGCTGCGAATATTTTCGCGTTCGTGCCAGAAACTGAGTGGCACAAATACTACTTCGGTAACCGTGGAGGTCCATCTCCACAACTAGAAGTGCTCTCCAACGC…
>SPVC_GS_10827
AACACAACACAACACAACACAACTCAAACAAGCTTTCTTTGCATTTGATTTCACAACTTTTCAAAGTCGAACACTCTCACTTTAAGCTTTATAGATCATTTGTCTTTTGTCTACTTTAAGGAAAATCCAAAAATATTTCTGTTTCAATAGTATGGCATCTGCCACCGTATCTGTGAAGCCAGCTGGTAAGCGCAAGCTTACATGGAAAGAATGTTGCAACAAATGGGGTAAGGCTGCAATGGAACAGCAGCAAGCTACGTACCCAAGGCGAAAGGTTGAACTGAGTCGCAACCAACTGGCTGCGAATATTTTCGCGTTCGTGCCAGAAACTGAGTGGCACAAATACTACTTCGGCAACCGTGGAGGTCCATCTCCACAGCTAGAAGTGCTCTCCAACGC…
>SPVC_GJ_9621_not_full_seq
NNNNNNNNNNNNNNNNNNNNNNNNNNNNNNNNNNNNNNNNNNNNNNNNNNNNNNNNNNNNNNNNNNNNNNNNNNNNNNNNNNNNNNNNNNNNNNNNNNNNNNNNNNNNNNNNNNNNNNNNNNNNNNNNNNNNNNNNNNNNNNNNNNNNNNNNNNNNNNNNNNNNNNNNNNNNNNNNNNNNNNNNNNNNNNNNNNNNNNNNNNNNNNNNNNNNNNNNNNNNNNNNNNNNNNNNNNNNNNNNNNNNNNNNNNNNNNNNNNNNNNNNNNNNNNNNNNNNNNNNNNNNNNNNNNNNNNNNNNNNNNNNNNNNNNNNNNNNNNNNNNNNNNNNNNNNNNNNNNNNNNNNNNNNNNNNNNNNNNNNNNNNNNNNNNNNNNNNNNNNNNNNNNNNNNNNNNNNNNN…
>SPV2_YJ-H_6793_not_full_seq
NNNNNNNNNNNNNNNNNNNNNNNNNNNNNNNNNNNNNNNNNNNNNNNNNNNNNNNNNNNNNNNNNNNNNNNNNNNNNNNNTCTACGTTTTAAAAGTCTTTGAAGTTTACAATTCTCAATGGCGTGCATCACGAACGGAACCGCTTTTGCACGGAAGAAGAAGATGACATGGAAGGAATGCTGCAATAAGTGGGGAAGAGCTGCGATGGAGCAGCAACAAGGCAAGGGAAGTGCATACACGACTGAAGTCAGTCGTGACCAACTCGCGGCGAACATCTTCGCCTTCATTCCGACGACTGAATGGCATAGCTACTATGTAGCTAGGGTGGGTCTCTCCGCCAACGCTCTCAAGCTGAAGTACGCNNNNNNNNNNNNNNNNNNNNNNNNNNNNNNNNNNNNN…
>SPV2_YJ-B_5630_not_full_seq
NNNNNNNNNNNNNNNNNNNNNNNNNNNNNNNNNNNNNNNNNNNNNNNNNNNNNNNNNNNNNNNNNNNNNNNNNNNNNNNNNNNNNNNNNNNNNNNNNNNNNNNNNNNNNNNNNNNNNNNNNNNNNNNNNNNNNNNNNNNNNNNNNNNNNNNNNNNNNNNNNNNNNNNNNNNNNNNNNNNNNNNNNNNNNNNNNNNNNNNNNNNNNNNNNNNNNNNNNNNNNNNNNNNNNNNNNNNNNNNNNNNNNNNNNNNNNNNNNNNNNNNNNNNNNNNNNNNNNNNNNNNNNNNNNNNNNNNNNNNNNNNNNNNNNNNNNNNNNNNNNNNNNNNNNNNNNNNNNNNNNNNNNNNNNNNNNNNNNNNNNNNNNNNNNNNNNNNNNNNNNNNNNNNNNNNNNNNNNNN…
>SPV2_IC_2696_not_full_seq
NNNNNNNNNNNNNNNNNNNNNNNNNNNNNNNNNNNNNNNNNNNNNNNNNNNNNNNNNNNNNNNNNNNNNNNNNNNNNNNNNNNNNNNNNNNNNNNNNNNNNNNNNNNNNNNNNNNNNNNNNNNNNNNNNNNNNNNNNNNNNNNNNNNNNNNNNNNNNNNNNNNNNNNNNNNNNNNNNNNNNNNNNNNNNNNNNNNNNNNNNNNNNNNNNNNNNNNNNNNNNNNNNNNNNNNNNNNNNNNNNNNNNNNNNNNNNNNNNNNNNNNNNNNNNNNNNNNNNNNNNNNNNNNNNNNNNNNNNNNNNNNNNNNNNNNNNNNNNNNNNNNNNNNNNNNNNNNNNNNNNNNNNNNNNNNNNNNNNNNNNNNNNNNNNNNNNNNNNNNNNNNNNNNNNNNNNNNNNNN…
>SPV2_GS_2372_not_full_seq
NNNNNNNNNNNNNNNNNNNNNNNNNNNNNNNNNNNNNNNNNNNNNNNNNNNNNNNNNNNNNNNNNNNNNNNNNNNNNNNNNNNNNNNNNNNNNNNNNNNNNNNNNNNNNNNNNNNNNNNNNNNNNNNNNNNNNNNNNNNNNNNNNNNNNNNNNNNNNNNNNNNNNNNNNNNNNNNNNNNNNNNNNNNNNNNNNNNNNNNNNNNNNNNNNNNNNNNNNNNNNNNNNNNNNNNNNNNNNNNNNNNNNNNNNNNNNNNNNNNNNNNNNNNNNNNNNNNNNNNNNNNNNNNNNNNNNNNNNNNNNNNNNNNNNNNNNNNNNNNNNNNNNNNNNNNNNNNNNNNNNNNNNNNNNNNNNNNNNNNNNNNNNNNNNNNNNNNNNNNNNNNNNNNNNNNNNNNNNNN…
>SPLV_YJ-B_10065
NNNNNNNNNNNNNNNNATACAACAACAGAAGAATCAAGCAAACAAAAACAAACTCAAGTTTTTATAAGCGATTGAAATTTCAGTTTTCAAGCATACACAGTATTTTCACAGTCGTACTACCTACGGTCTACGGAAATATTAATATGGCAGCTGTAATTTTTGGATCCTTCACTGAGGCACCGGTCCTCCTACACTCGGCTACGGTAGCCCCAAAAATGACGCGCAAGCGCTTCATTGAGGAGCGTATCATAGTACGCGAGAAGAAGGTTTATGGTAAGTGTGGAGTGTGTGGCGATGAGATGCCAACTAAGTCTATGTTACGTAAGCATATCGCATCAAAGTGCGATTACTTAGCACTCTCCTCAGCCTTTGAGTATGAGGATGTTGAGAAGACTATCA…
>SPLV_IC_8959_not_full_seq
NNNNNNNNNNNNNNNNNNNNNNNNNNNNNNNNNNNNNNNNNNNNNNNNNNNNNNNNNNNNNNNNNNNNNNNNNNNNNNNNNNNNNNNNNNNNNNNNNNNNNNNNNNNNNNNNNNNNNNNNNNNNNNNNNNNNNNNNNNNNNNNNNNNNNNNNNNNNNNNNNNNNNNNNNNNNNNNNNNNNNNNNNNNNNNNNNNNNNNNNNNNNNNNNNNNNNNNNNNNNNNNNNNNNNNNNNNNNNNNNNNNNNNNNNNNNNNNNNNNNNNNNNNNNNNNNNNNNNNNNNNNNNNNNNNNNNNNNNNNNNNNNNNNNNNNNNNNNNNNNNNNNNNNNNNNNNNNNNNNNNNNNNNNNNNNNNNNNNNNNNNNNNNNNNNNNNNNNNNNNNNNNNNNNNNNNNNNNNNN…
>SPLV_GS_9058_not_full_Seq
NNNNNNNNNNNNNNNNNNNNNNNNNNNNNNNNNNNNNNNNNNNNNNNNNNNNNNNNNNNNNNNNNNNNNNNNNNNNNNNNNNNNNNNNNNNNNNNNNNNNNNNNNNNNNNNNNNNNNNNNNNNNNNNNNNNNNNNNNNNNNNNNNNNNNNNNNNNNNNNNNNNNNNNNNNNNNNNNNNNNNNNNNNNNNNNNNNNNNNNNNNNNNNNNNNNNNNNNNNNNNNNNNNNNNNNNNNNNNNNNNNNNNNNNNNNNNNNNNNNNNNNNNNNNNNNNNNNNNNNNNNNNNNNNNNNNNNNNNNNNNNNNNNNNNNNNNNNNNNNNNNNNNNNNNNNNNNNNNNNNNNNNNNNNNNNNNNNNNNNNNNNNNNNNNNNNNNNNNNNNNNNNNNNNNNNNNNNNNNN…
>SPLCV-A_YJ-B_2748_not_full_seq
TAATATTACCGGTGCCCGCCGCGCCCTTTAAAAGTGGGCCCCACAAGGAGACCACGCGACTTTTCCGTACTATCTTTACTGATGACATTGCTTTATAAGGACCAATCAGGTTTCCACCCTTGGCGCCCAAGTATGGAGCAGTTGTGGGACCCTCTGCAGAACCCACTACCAGATACTTTATACGGTTTTAGGTGTATGCTATCCGTAAAATACTTGCAAAGTATTTTGAAGAAATACGAGCCAGGAACCTTAGGGTTCGAGCTCTGTTCGGAGTTAATCCGTATATTCAGGGTCAGGCAGTATGACAGGGCGAATTCCCGTTTCGCGGAGATTTCATCCATATGGGGGGAGACCGGTAAGACGGAGGCTGAACTTCGAGACAGCTATCGTGCCCTACAC…
>SPLCV-A_YJ_2691_not_full_Seq
NNNNNNNNNNNNNNNNNNNNNNNNNNNNNNNNNNNNNNNNNNNNNNNNNNNNNNNNNNNNNNNNNNNNNNNNNNNNNNNNNNNNNNNNNNNNNNNNNNNNNNNNNNNNNNNNNNNNNNNNNNNNNNNNNNNNNNGAGCAGTTGTGGGACCCTTTGCAGAACCCACTCCCGGATACTTTATACGGTTTTAGGTGTATGCTATCCGTAAAATACTTGCAGAGTATTTTGAAGAAATACGAGCCAGGAACCTTAGGGTTCGAGCTCTGTTCGGAGTTAATCCGTATATTCAGGGTCAGGCAGTATGACAGGGCGAATTCCCGTTTCGCGGAGATTTCATCCATATGGGGGGAGACCGGTAAGACGGAGGCTGAACTTCGAGACAGCTATCGTGCCCTACACT…
>SPLCV-A_IC_2744_not_full_seq
TAATATTACCGGTGCCCGCCGCGCCCTTTAAAAGTGGGCCCCACAAGGGGACCACGCGTCTTTTCCGTACTGTCTTTAATGATTACTTTGCTTTATAAGGACCAATCAGGTTTCCGTGCTTGGGCGCCAAGAATGGAGCAGTTGTGGGACCCTTTGCAGAACCCACTCCCGGATACTTTATACGGTTTTCGGTGTATGCTTTCTGTAAAATACCTGCAAGGTATTTTGAAGAAATACGAGCCAGGAACCTTAGGGTTCGAGCTCTGTTCGGAGTTAATCCGTATATTCAGGGTCAGGCAGTATGACAGGGCGAATTCCCGTTTCGCGGAGATTTCATCCCTATGGGGGGAGACCGGTAAGACGGAGGCTGAACTTCGAGACAGCTATCGTGCCCTACAC…
>SPLCV-A_GS_2829
TAATATTACCGGTGCCCGCCGCGCCCTTTAAAAGTGGGCCCCACAAGGGGACCACGCGTCTTTTCCGTACTGTCTTTAATGATTACTTTGCTTTATAAGGACCAATCAGGTTTCCGTGCTTGGGCGCCAAGAATGGAGCAGTTGTGGGACCCTTTGCAGAACCCACTCCCGGATACTTTATACGGTTTTAGGTGTATGCTCTCCGTAAAATACTTGCAAAGTATTTTGAAGAAATACGAGCCAGGAACCTTAGGGTTCGAGCTCTGTTCGGAGTTAATCCGTATATTCAGGGTCAGGCAGTATGACAGGGCGAATTCCCGTTTCGCGGAGATTTCATCCATATGGGGGGAGACCGGTAAGACGGAGGCTGAACTTCGAGACAGCTATCGTGCCCTACAC…
>SPFMV_YJ-H_10652_not_full_Seq
NNNNNNNNNACACCACAATACAACACAACGAAAATCAATCCAACACAATTTGCAATCTACCTGCTATTAGAAAGTTTCAGTCAACTACAATCACTTCTGAGTTTTCACAATTCTGAAATGGCAACTGTAATGGCATCTGCGAAACCGGCTGGTAAGCGAAAGCTTACGTGGAAGGAGTGCTGCAACAAGTGGGGGAGAGCTGCAATGGAACAGCAGCAACAGCAGCAGTCTAAGAAGACTGTACACTTGGGACGCGACCATCTGGCCGCATATCTCCTTGCATTTGTGCCAGAAACTGAATGGCACAAATATTATTATGGCAGTCGTGGAGGACCATCCCCTGCTCTGCTCATTCTGAAGGGCGCCATTGAACATGGCGAAGTTTACAAGTGGGAGTCT…
>SPFMV_YJ-B_10714
NNNNATAACACAACACAATACAACACAACGAAACTCAATCCAACACAATTTGCAATCTACCTGCTATTAGAAAGTTTCAGTCAACTACAATCACTTCTGAGTTTTTACAATTCTGAAATGGCAACTGTAATGGCATCTGCGAAACCGGCTGGTAAGCGAAAGCTTACGTGGAAGGAGTGCTGCAACAAGTGGGGGAGAGCTGCAATGGAACAGCAGCAACAGCAGCAGTCTAAGAAGACTGTACACTTGGGACGCGACCATCTGGCCGCATATCTCCTTGCATTTGTGCCAGAAACTGAATGGCACAAATATTATTATGGCAGTCGTGGAGGACCATCCCCTGCTCTGCTCATTCTGAAGGGCGCCATTGAACATGGCGAAGTTTACAAGTGGGAGTCT…
>SPFMV_YJ_10877
TACAACACAAGAAAACTCAATCCAACACAACTTGCGATCTACTTACTTTTAGCAACTTTCAGTAAATTGCAATCAAGTCCTAGCTCTCTCGATTTTGAAATGGCAACCGTGATGGCATCTGTGAAACCGGCTGGTAAGCGAAAGCTTACATGGAAGGAATGCTGCAACAAGTGGGGGAAGGCTGCAATGGAACAACAGCAACAGCAACAGTCTAAGAAGACTGTTCACTTGGGGCGTGACCATCTGGCCGCGTACCTTCTTGCATTTGTGCCAGATACTGAATGGCATAAATACTACTACGGCAACCGTGGGGGACCATCTCCTGCTTTGCTTATTCTGAAGGGCGCTATTGAATACGGTGAAGTTTATAAGTGGGAATCTGAACTCACTTTCTGTGCC…
>SPFMV_IS_9705_not_full_seq
NNNNNNNNNNNNNNNNNNNNNNNNNNNAGAAAACTCAATCCAGTACAATCTGCAATCATATTCTCATAAACATTTTCACATTCTCTACAATTATTCTCAAGATTTGGCAAACTCGCAATGGCAACTACTATGGCATCTGCAAAACCAGCTGGTAAGCGAAAGCTTACATGGAAAGAATGCTGCAACAGGTGGGGAAGGGCTGCAATGGAGCAGCAAAAAGAGCAACAATCTAGGAAGACTGTTCACTTGGAACGCGACCATCTGGCTGCGTACCTTTTGACATTTGTGCCAGAGACTGAATGGCACAAATACTATTATGGTTCACGTGGGGGACCGTCTCCTGCACTTTTGATTCTGAAAGGCGCCATTGAGTGTGGCGAAACATACAAGTGGGAGTCT…
>SPFMV_IC_10812
NNNNNNNNCCACCAACAATACAACACAACAAAACTCAATCCAACACAACTTGCAATCTACCTGCTATTAGAAAATTTCAATCAACTACAATCACTTCTGAGTTTTCACAATTCTGAAATGGCAACTGTAATGGCATCTGCGAAACCGGCTGGTAAGCGAAAGCTTACGTGGAAGGAGTGCTGCAACAAGTGGGGGAGAGCTGCAATGGAACAGCAGCAACAGCAGCAGTCTAAGAAAACTGTTCACTTGGGACGCGACCATCTGGCCGCATATCTCCTTGCATTTGTGCCAGAAACTGAATGGCACAAATATTATTATGGCAGTCGTGGAGGACCATCCCCTACTCTGCTCATTCTGAAGGGTGCCATTGAACATGGCGAAGTTTACAAGTGGGAGTCT…
>SPFMV_GS_10778_not_full_seq
NAAAATAACACAACACAATACAACACAACAAAACTCAATCCAACACAATTTGCAATCTACCTGCTATTTGAAAATTCCAGTCAACTACAATCACTTCTAAGTTTTCACAATTCCGAAATGGCAACTGTAATGGCATCTGCGAAACCGGCTGGTAAGCGAAAGCTTACGTGGAAGGAGTGCTGCAACAAGTGGGGGAGAGCCGCAATGGAACAGCAGCAACAGCAGCAGTCTAAGAAGACTGTACACTTGGGACGCGACCATCTGGCCGCATATCTTCTTGCGTTTGTGCCAGAAACTGAATGGCACAAATATTATTATGGCAGTCGTGGAGGACCATCCCCTGCTCTGCTCATTCTGAAGGGCGCCATTGAACATGGCGAAGTTTACAAGTGGGAGTCT…
