# Supplementary material for: Sweet potato viromes in eight different geographical regions in Korea and two different cultivars
Source: Sci Rep. 2020 Feb 13;10:2588. doi: 10.1038/s41598-020-59518-x (PMC7018812; doi:10.1038/s41598-020-59518-x)
Supplement: Supplementary file 4 — Table S3. [file 41598_2020_59518_MOESM4_ESM.xlsx]

## Sheet: Table S3
Table S3. Detailed information on RT-PCR primer pairs to detect 11 viruses infecting sweet potato.
Index	Reference	Reference genome	Size of PCR product (bp)	Name	5'-primer sequences-3'	Position of primers
1	Ipomoea batatas actin	AY905538.1	397	IbACT-F1	ACTCAGTGGCGGGACTACCATGTT	1-25 / 397-369
				IbACT-R1	GTGCAACATCATAATATAACTCCTTGAAT
2	Sweet potato virus C	NC_014742.1	560	SPVC-CP1F	TCGGTGTATCATCAATCTGGC	9641-9661(-1) / 10200-10181
				SPVC-CP1R	CCATCCATCATCGTCCAAAC
3	Sweet potato feathery mottle virus	NC_014742.1	402	SPFMV-SP1F	CTCCACCACCCACAATAACTG	9719-9739 / 10120-10101
				SPFMV-SP1R	TCCCCATTCCTGTATCGTCA
4	Sweet potato virus 2	NC_017970.1	489	SPV2-IVMV-P1F	TGCTGAAATGGGCATACTCC	10026-10045 (-1) / 10514-10493
				SPV2-IVMV-P1R	TGCACACCTCTCATTCCTAACA
5	Sweet potato leaf curl virus	NC_004650.1	300	SPLCV-P1F	GAAGCTATGTCCCGGTTTCAAGAG	425-448 / 724-703
				SPLCV-P1R	GCCTTCTGTCACGAATCAACCA
6	Sweet potato chlorotic feck virus	NC_004650.1	900	SPCFV-7768F1	ATGGCGGCGAAGGAGGCT	7768-7785 / 8667-8641
				SPCFV-8667R1	TCACTTGCACTTCCCATTACCTTTAAG
7	Sweetpotato symtomless mastrevirus 1	NC_034630.1	436	SPSMV-MastvKF	GACAGACCCCTAGGGTGA	218-235 (-1) / 653-632
				SPSMV-MastvsR	ACTGCATATAGTACATGCCACA
8	Sweet potato latent virus	NC_020896.1	873	SPLV-9003F1	CAAGCCGATGAAACCATCCTCG	9003-9024 / 9875-9848
				SPLV-9875R1	ACGCATTCCAAGTAGTGTGTGTATGTTC
9	Sweetpotato virus F isolate GS	MH388501	930	SPVF-F1	ATGTTTCCTGGAGAAAGTCAAGAAAGC	7568-7594 / 8497-8470
				SPVF-R1	AGGCTTAATAGCTGCATGGTTAGTCACA
10	Sweet potato virus G	NC_018093.1	702	SPVG-9856F1	AGAGATGTGAATGCTGGTACGGTTG	9865-9889 / 10536-10566
				SPVG-10566R1	CCTCATACCCAAGAGGTTATGTATATTCCTT
11	Sweetpotato virus G isolate IS	MH388503	702	SPVG-IS-F2	AGAGACGTAAATGCCGGAACAGTAGG	9853-9878 / 10554-10524
				SPVG-IS-R2	CCTCATACCTAAGAGGTTATGTATATTCCTT
12	Sweetpotato virus E isolate GS	MH388502	939	SPVE-F2	TCTGGAGAAAAACCCGAATTTAAAGAT	6020-6046 / 6958-6935
				SPVE-R2	CTGCACACCCCTCATTCCTAAGAG
