# Supplementary material for: Sweet potato viromes in eight different geographical regions in Korea and two different cultivars
Source: Sci Rep. 2020 Feb 13;10:2588. doi: 10.1038/s41598-020-59518-x (PMC7018812; doi:10.1038/s41598-020-59518-x)
Supplement: Supplementary file 5 — Table S4. [file 41598_2020_59518_MOESM5_ESM.xlsx]

## Sheet: Table S4
Table S4. Detailed information on RT-PCR primer pairs to confirm complete genome sequences of SPVE and SPVF.
Name	5'-primer sequences-3'	Size of PCR product (bp)	Position of primers
SPVE-F1	ACATGGGAATAACACAACACAATACAACA	4276	Sweet potato virus E isolate GS 1-29
SPVE-R1	CAAATCTATGAAGCACGTTTTTCTTACAAG		Sweet potato virus E isolate GS 4276-4247
SPVE-F2	GATCAGCAAAAAGATGTACATTGCGA	3434	Sweet potato virus E isolate GS 3201-3226
SPVE-R2	CAAGATTTTCAAATTCCATCAATTGGG		Sweet potato virus E isolate GS 6634-6608
SPVE-F3	TGCAATACCACGCACAGTAAAGATC	2572	Sweet potato virus E isolate GS 6411-6435
SPVE-R3	CAACACAGAATTGATTAGATACGGAGAAA		Sweet potato virus E isolate GS 8982-8954
SPVE-F4	TACAACCATCACTTGAAATGCCCA	2070	Sweet potato virus E isolate GS 8821-8844
SPVE-R4	ACGAGGTACTCCTCACTTTTAAGAGTCC		Sweet potato virus E isolate GS 10890-10863
SPVF-F1	CAGAGCAATAAGAAACAATCCAGAAAGA	2906	Sweet potato virus F isolate GS 23-50
SPVF-R1	CTCCATGAGACGATGCTTGCTG		Sweet potato virus F isolate GS 2928-2907
SPVF-F2	GAGAAAGGTGCAAGGGTGCTTACT	2799	Sweet potato virus F isolate GS 2533-2556
SPVF-R2	TGGTTTGACAGGTACCCTCTTTAGAAA		Sweet potato virus F isolate GS 5331-5305
SPVF-F3	ATGACCAATGCTGCCGAGAGAT	2900	Sweet potato virus F isolate GS 5137-5158
SPVF-R3	CTTCCTTAAGATTGTCGCTCATGGTA		Sweet potato virus F isolate GS 8036-8011
SPVF-F4	ATGTCCCTAACACCACCCGC	2073	Sweet potato virus F isolate GS 7045-7064
SPVF-R4	GCTCAAAAGTACTTTAAAACATGCAAAGT		Sweet potato virus F isolate GS 9117-9089
